# Supplementary material for: Identification and functional characterization of the Piezo1 channel pore domain
Source: J Biol Chem. 2020 Dec 29;296:100225. doi: 10.1074/jbc.RA120.015905 (PMC7948955; doi:10.1074/jbc.RA120.015905)
Supplement: JBC_JBC/2020/015905_0.xlsx [file mmc1.xlsx]

## Sheet: Figure1 I-V numbers
Full Length Piezo1 Inside-out
mV	-100	-80	-60	-40	-20	0	20	40	60	80	100		FL Piezo1 inside- out I-V
pA	-3	-2	-1.1	-0.6	-0.7	0	0.4	0.7	1.2	1.6	2		mV	pA	stdev	n
pA	-3.1	-2	-1.1	-0.8	-0.5	0	0.7	0.5	1.4	1.5	2.1		-100	-3.3	0.07	5
pA	-4	-1.7	-1.7	-0.8	-0.6	0	0.5	0.6	0.8	1.6	1.4		-80	-2	0.28	5
pA	-3.2	-2.5	-1.6	-0.8	-0.4	0	0.5	1	1.3	1.3	1.8		-60	-1.6	0.33	9
pA	-3.3	-2.1	-1.7	-1.1	-0.6	0	0.6	1	1	1.8	2		-40	-0.82	0.18	5
pA			-1.8					1.2	1.1	1.7			-20	-0.56	0.11	5
pA			-2					0.8	1.1	1.5			0	0
pA			-2					0.6	1.2	1.3			20	0.54	0.11	5
pA			-1.4					0.8	1.3	1.6			40	0.78	0.24	12
pA								0.5	1.1	1.6			60	1.13	0.16	15
pA								1.1	1.1	1.8			80	1.55	0.18	15
pA								0.6	1	1.2			100	1.86	0.27	5
pA									1.3	1.7
pA									0.9	1.4
pA									1.2	1.7
Average pA	-3.32	-2.06	-1.6	-0.82	-0.56	0	0.54	0.783333	1.13333	1.55333	1.86
STDEV	0.0707107	0.288097	0.339116	0.178885	0.114018		0.114018	0.24058	0.163299	0.184649	0.279285
Full Length Piezo1 Cell-attached
mV		-80	-60	-40	-20	0	20	40	60	80	100		FL Piezo1 Cell-Attach I-V
pA		-2.3	-1.6	-1	-0.6	0	0.27	0.7	1.3	1.6	2		mV	pA	stdev	n
pA		-2.3	-1.8	-1.1	-0.5	0	0.3	0.8	1.25	1.2	2.1		-80	-2.4	0.17	5
pA		-2.6	-1.5	-1	-0.5	0	0.32	0.8	1.3	1.3	1.9		-60	-1.6	0.15	5
pA		-2.5	-1.7	-1.2	-0.4	0	0.25	0.6	1.1	1.2	2.2		-40	-1	0.11	5
pA		-2.4	-1.6	-0.9	-0.7	0	0.4	0.6	1.1	1.3	1.8		-20	-0.54	0.07	5
pA								0.75	1.3	1.5			20	0.3	0.05	5
pA								0.7	0.9	2			40	0.73	0.08	9
pA								0.8	1	1.7			60	1.1	0.13	17
pA								0.8	1.2	1.3			80	1.52	0.2	13
pA									1.2	1.7			100	2	0.1	5
pA									1	1.6
pA									1.1	1.8
pA									1.2	1.6
pA									1.1
pA									0.9
pA									1
pA									1.2
Average pA		-2.42	-1.64	-1.04	-0.54	0	0.308	0.727778	1.12647	1.52308	2
STDEV		0.173205	0.152753	0.114018	0.0707107		0.0580517	0.0833333	0.132426	0.248843	0.1
