# Supplementary material for: Identification and functional characterization of the Piezo1 channel pore domain
Source: J Biol Chem. 2020 Dec 29;296:100225. doi: 10.1074/jbc.RA120.015905 (PMC7948955; doi:10.1074/jbc.RA120.015905)
Supplement: JBC_JBC/2020/015905_1.xlsx [file mmc2.xlsx]

## Sheet: I-V curve
	FL Piezo1 I-O NaCl Pipette KCl Bath
mV	-100	-80	-60	-40	-20	0	20	40	60	80	100		FL Piezo1 IV
pA	-3	-2	-1.1	-0.6	-0.7	0	0.4	0.7	1.2	1.6	2		mV	pA	stdev	n
pA	-3.1	-2	-1.1	-0.8	-0.5		0.7	0.5	1.4	1.5	2.1
pA	-3.5	-1.7	-1.7	-0.8	-0.6		0.5	0.6	0.8	1.6	1.8		-100	-3.2	0.26	3
pA		-2.5	-1.6	-0.8	-0.4		0.5	1	1.3	1.3	2		-80	-2	0.331662	4
pA			-1.7	-1.1			0.6	1	1	1.8			-60	-1.6	0.339116	9
pA			-1.8					1.2	1.1	1.7			-40	-0.82	0.178885	5
pA			-2					0.8	1.1	1.5			-20	-0.55	0.129099	4
pA			-2					0.6	1.2	1.3			0	0
pA			-1.4					0.8	1.3	1.6			20	0.54	0.114018	5
pA								0.5	1.1	1.6			40	0.78	0.24058	12
pA								1.1	1.1	1.8			60	1.1	0.163299	15
pA								0.6	1				80	1.57	0.167874	11
pA									1.3				100	1.98	0.13	4
pA									0.9
pA									1.2
AVERG pA	-3.2	-2.05	-1.6	-0.82	-0.55	0	0.54	0.783333	1.13333	1.57273	1.975
STDEV	0.264575	0.331662	0.339116	0.178885	0.129099		0.114018	0.24058	0.163299	0.167874	0.125831
	S1953 I-O NaCl Pipette KCl Bath												S1953 IV
mV	-100	-80	-60	-40	-20	0	20	40	60	80	100		mV	pA	stdev	n
pA	-5	-3.6	-2.4	-1.1	-0.7	0.35	0.6	1	1.25	1.6	1.9		-100	-4.8	0.282843	2
pA	-4.6	-3.8	-2.3	-1.3	-0.5	0.4	0.6	1	1.1	1.5	2		-80	-3.47	0.197605	7
pA		-3.5	-2	-1.1	-0.4	0.25	0.8	1	1	1.6			-60	-2.2	0.209762	11
pA		-3.5	-2.1	-1.3		0.35	0.8	1.2	1.4	2.1			-40	-1.1	0.17	9
pA		-3.2	-2	-0.9		0.57	0.8	1	1.5	1.3			-20	-0.5	0.152753	3
pA		-3.4	-2.4	-1			0.75	1.25	1.3	1.5			0	0.38	0.117388	5
pA		-3.3	-2.4	-1.2			0.65	1.1	1.3	1.5			20	0.72	0.0949021	13
pA			-2.2	-1.2			0.9	1.1	1.4	1.5			40	1.07	0.102632	13
pA			-1.9	-0.8			0.7	1.26	1.2				60	1.27	0.156347	9
pA			-2.5				0.7	1					80	1.57	0.231455	8
pA			-2				0.6	1					100	1.95	0.07	2
pA							0.7	1
pA							0.8	1
AVERG pA	-4.8	-3.47143	-2.2	-1.1	-0.533333	0.384	0.723077	1.07	1.27222	1.575	1.95
STDEV	0.282843	0.197605	0.209762	0.173205	0.152753	0.117388	0.0949021	0.102632	0.156347	0.231455	0.0707107
	G2124 I-O Nacl Pipette KCl bath												G2124 IV
mV	-100	-80	-60	-40	-20	0	20	40	60	80	100		mV	pA	stdev	n
pA	-5.2	-4	-2.2	-1.1	-0.3	0.4	0.6	1	1.5	1.5	2.1		-100	-5.3	0.14	2
pA	-5.4	-4	-2.1	-1.1		0.3	0.8	1	1.7	1.4	2		-80	-4	0.21492	7
pA		-3.8	-2.5	-1.2		0.3	0.7	1.1	1.4				-60	-2.3	0.2079	10
pA		-3.8	-2.6	-1.1		0.4	0.8	1	1.4				-40	-1.1	0.0547723	5
pA		-4.4	-2.4	-1.2			0.7	1.2	1.7				-20	-0.3		1
pA		-3.9	-2.4				0.8	1.1	1.2				0	0.35	0.057735	4
pA		-3.8	-2.3				0.7	1.2	1.68				20	0.74	0.0699206	10
pA			-2				0.7	1	1.3				40	1.1	0.0886405	8
pA			-2				0.8		1.2				60	1.4	0.222401	10
pA			-2.4				0.8		1.1				80	1.45	0.0707107	2
													100	2	0.07	2
AVERG pA	-5.3	-3.95714	-2.29	-1.14	-0.3	0.35	0.74	1.075	1.418	1.45	2.05
STDEV	0.141421	0.21492	0.2079	0.0547723		0.057735	0.0699206	0.0886405	0.222401	0.0707107	0.0707107
	E2172 I-O Nacl Pipette KCl bath												E2172 IV
mV	-100	-80	-60	-40	-20	0	20	40	60	80	100		mV	pA	stdev	n
pA	-5	-4	-2.4	-0.9	-0.2	0.48	0.9	1.3	1.9	2	2.1		-100	-5.5	0.525991	4
pA	-6	-3	-2.6	-1		0.4	0.77	1	1.6	1.7	2		-80	-3.9	0.372461	11
pA	-5.2	-4.2	-3	-1.1		0.3	0.7	1	1.6	1.9			-60	-2.55	0.192725	11
pA	-6	-4.3	-2.5	-1.2			1	1.3	1.8	1.8			-40	-1.08	0.12	6
pA		-3.8	-2.5	-1.1			0.7	1.1	1.4	1.9			-20	-0.2		1
pA		-3.6	-2.5	-1.2			0.8	1.5	1.5				0	0.39	0.090185	3
pA		-4.2	-2.4				1	1.2	1.5				20	0.84	0.13	7
pA		-4	-2.5					1.2	1.8				40	1.2	0.17	8
pA		-4.2	-2.5						1.5				60	1.6	0.16	11
pA		-4	-2.4						1.7				80	1.86	0.11	5
pA		-4.1	-2.8						1.6				100	2.05	0.0707107	2
AVERG pA	-5.55	-3.94545	-2.55455	-1.08333	-0.2	0.393333	0.838571	1.2	1.62727	1.86	2.05
STDEV	0.525991	0.372461	0.186353	0.116905		0.090185	0.129413	0.169031	0.155505	0.114018	0.0707107

## Sheet: Conductance
	FL I-O NaCl Pipette KCl Bath				S1953 I-O NaCl Pipette KCl Bath				G2124 I-O Nacl Pipette KCl bath				E2172 I-O NaCl Pipette KCl bath					- 60 mV			60 mV
	pS	pS			pS	pS			pS	pS			pS	pS				Scatter plot			Scatter plot
	-60	60			-60	60			-60	60			-60	60		FL	1.05	18.3333			0.95	20
	18.3333	20			40	20.8333			36.6667	25			40	31.6667			0.95	18.3333			1	23.3333
	18.3333	23.3333			38.3333	18.3333			35	28.3333			43.3333	26.6667			1.05	28.3333			1	13.3333
	28.3333	13.3333			33.3333	16.6667			41.6667	23.3333			50	26.6667			1	26.6667			1	21.6667
	26.6667	21.6667			35	23.3333			43.3333	23.3333			41.6667	30			0.95	28.3333			1.05	16.6667
	28.3333	16.6667			33.3333	25			40	28.3333			41.6667	23.3333			1	30			1.06	18.3333
	30	18.3333			40	21.6667			40	20			41.6667	25			1.05	33.3333			0.96	18.3333
	33.3333	18.3333			40	21.6667			38.3333	28			40	25			0.95	33.3333			1	20
	33.3333	20			36.6667	23.3333			33.3333	21.6667			41.6667	30			1	23.3333			1	21.6667
	23.3333	21.6667			31.6667	20			33.3333	20			41.6667	25		S1953	2	40			1.07	18.3333
		18.3333			41.6667				40	18.3333			40	28.3333			2.05	38.3333			0.94	18.3333
		18.3333			33.3333								46.6667	26.6667			1.95	33.3333			0.95	16.6667
		16.6667															2	35			1	21.6667
		21.6667															2.06	33.3333			1	15
		15															2.06	40			1.06	20
		20															1.94	40		S1953	2.01	20.8333
AVERAGE	26.6667	18.8889			36.6667	21.2037			38.1667	23.6333			42.5758	27.1212			1.94	36.6667			1.98	18.3333
STDEV	5.65194	2.72166			3.49603	2.60579			3.46499	3.70668			3.10588	2.59175			2	31.6667			2	16.6667
SEM	1.88398	0.702728			1.05409	0.868596			1.09573	1.17216			1.09809	0.97959			2	41.6667			2	23.3333
n	9	15			11	9			10	10			11	11			1.95	33.3333			2	25
																G2124	3.05	36.6667			2.05	21.6667
T-test	-60	60															2.95	35			1.95	21.6667
FL	0.000126787	0.0526325															3	41.6667			2	23.3333
FL	4.67256e-05	0.00119207															3	43.3333			2	20
FL	4.4957e-06	4.03538e-06															3.06	40		G2124	3	25
																	2.96	40			3.07	28.3333
																	2.94	38.3333			3.07	23.3333
																	3.05	33.3333			2.95	23.3333
																	2.95	33.3333			2.92	28.3333
																	3	40			2.94	20
																E2172	4.05	40			3	28
																	4	43.3333			3	21.6667
																	4	50			3.06	20
																	3.93	41.6667			3	18.3333
																	4.05	41.6667		E2172	4.02	31.6667
																	4.06	41.6667			4.06	26.6667
																	3.95	40			3.94	26.6667
																	3.93	41.6667			3.96	30
																	3.93	41.6667			4	23.3333
																	3.93	40			3.94	25
STDEV	5.65194								2.72166								3.93	46.6667			4.06	25
	3.49603								2.60579												4.06	30
	3.46499								3.70668												4.06	25
	3.10588								2.59175												4.06	28.3333
																					4.06	26.6667

## Sheet: Toxin block
peak current	E2172 No Toxin	E2172 Toxin		n=8				E2172 no toxin scatter plot
								1.05	-3
	-3	-0.6						1	-3
	-3	-1						0.95	-5
	-5	-2						1	-6
	-6	-0.6						1.06	-5
	-5	-1						1	-4
	-4	-0.5						1.06	-6
	-6	-0.9						1.02	-7
	-7	-1.5						E2172 toxin scatter plot
AVRG	-4.875	-1.0125						2	-0.6
STDEV	1.45774	0.511126						1.95	-1
T-test	9.17011e-05							2	-2
		35.063						2.05	-0.6
	%Block	64.937						2.05	-1
								2.06	-0.5
								2	-0.9
								2	-1.5
peak currents	FL No Toxin	FL Toxin		n=12
	-5	-0.8
	-4	-1						FL no toxin scatter plot
	-6	-2						1.06	-5
	-2	-1						1	-4
	-8	-0.6						1.05	-6
	-6	-2						1	-2
	-6	-1						1.07	-8
	-2	-1.2						0.92	-6
	-8	-1.6						1.09	-6
	-5	-1.2						1	-2
	-2	-0.4						1	-8
	-6	-0.8						0.95	-5
								1	-2
AVRG	-5.63889	-1.23333						1.08	-6
STDEV	2.13201	0.506922						FL toxin scatter plot
T-test	3.98744e-05							2	-0.8
								2.07	-1
		21.8719						2	-2
	%Block	78.1281						1.94	-1
								2	-0.6
								2	-2
								2.09	-1
								2.08	-1.2
								2	-1.6
								1.92	-1.2
								2	-0.4
								2	-0.8

## Sheet: ANOVA
	pS @ -60 mV													pS @ -60 mV
	NaCl Pipette KCl Bath					Anova: Single Factor								NaCl Pipette KCl Bath
	FL	S1953	G2124	E2172										t-Test: Two-Sample Assuming Equal Variances				t-Test: Two-Sample Assuming Equal Variances				t-Test: Two-Sample Assuming Equal Variances				t-Test: Two-Sample Assuming Equal Variances				t-Test: Two-Sample Assuming Equal Variances					t-Test: Two-Sample Assuming Equal Variances
	18.3333	40	36.6667	40		SUMMARY
	18.3333	38.3333	35	43.3333		Groups	Count	Sum	Average	Variance					FL	S1953			FL	G2124			FL	E2172			S1953	G2124			S1953	E2172				G2124	E2172
	28.3333	33.3333	41.6667	50		FL	9	240	26.6667	31.9444				Mean	26.6667	36.6667		Mean	26.6667	38.1667		Mean	26.6667	42.5758		Mean	36.6667	38.1667		Mean	36.6667	42.5758			Mean	38.1667	42.5758
	26.6667	35	43.3333	41.6667		S1953	11	403.333	36.6667	12.2222				Variance	31.9444	12.2222		Variance	31.9444	12.0062		Variance	31.9444	9.64646		Variance	12.2222	12.0062		Variance	12.2222	9.64646			Variance	12.0062	9.64646
	28.3333	33.3333	40	41.6667		G2124	10	381.667	38.1667	12.0062				Observations	9	11		Observations	9	10		Observations	9	11		Observations	11	10		Observations	11	11			Observations	10	11
	30	40	40	41.6667		E2172	11	468.333	42.5758	9.64646				Pooled Variance	20.9877			Pooled Variance	21.3889			Pooled Variance	19.5567			Pooled Variance	12.1199			Pooled Variance	10.9343				Pooled Variance	10.7642
	33.3333	40	38.3333	40										Hypothesized Mean Difference	0			Hypothesized Mean Difference	0			Hypothesized Mean Difference	0			Hypothesized Mean Difference	0			Hypothesized Mean Difference	0				Hypothesized Mean Difference	0
	33.3333	36.6667	33.3333	41.6667										df	18			df	17			df	18			df	19			df	20				df	19
	23.3333	31.6667	33.3333	41.6667		ANOVA								t Stat	-4.85647			t Stat	-5.41188			t Stat	-8.00388			t Stat	-0.986118			t Stat	-4.19088				t Stat	-3.0757
		41.6667	40	40		Source of Variation	SS	df	MS	F	P-value	F crit		P(T<=t) one-tail	6.33935e-05			P(T<=t) one-tail	2.33628e-05			P(T<=t) one-tail	1.21693e-07			P(T<=t) one-tail	0.168234			P(T<=t) one-tail	0.000225106				P(T<=t) one-tail	0.00311146
		33.3333		46.6667		Between Groups	1304.15	3	434.717	27.6225	1.49683e-09	2.8588		t Critical one-tail	1.73406			t Critical one-tail	1.73961			t Critical one-tail	1.73406			t Critical one-tail	1.72913			t Critical one-tail	1.72472				t Critical one-tail	1.72913
AVERAGE	26.6667	36.6667	38.1667	42.5758		Within Groups	582.298	37	15.7378					P(T<=t) two-tail	0.000126787	TRUE	0.125	P(T<=t) two-tail	4.67256e-05	TRUE	0.125	P(T<=t) two-tail	2.43387e-07	TRUE	0.125	P(T<=t) two-tail	0.336468	FALSE	0.125	P(T<=t) two-tail	0.000450212	TRUE	0.125		P(T<=t) two-tail	0.00622292	TRUE	0.125
STDEV	5.65194	3.49603	3.46499	3.10588										t Critical two-tail	2.10092			t Critical two-tail	2.10982			t Critical two-tail	2.10092			t Critical two-tail	2.09302			t Critical two-tail	2.08596				t Critical two-tail	2.09302
T-test		0.0528739	4.67256e-05	2.43387e-07		Total	1886.45	40
n	9	11	10	11
	pS @ +60 mV													pS @ +60 mV
	NaCl Pipette KCl Bath													NaCl Pipette KCl Bath
	FL	S1953	G2124	E2172		Anova: Single Factor
	20	20.8333	25	31.6667										t-Test: Two-Sample Assuming Equal Variances				t-Test: Two-Sample Assuming Equal Variances				t-Test: Two-Sample Assuming Equal Variances				t-Test: Two-Sample Assuming Equal Variances				t-Test: Two-Sample Assuming Equal Variances
	23.3333	18.3333	28.3333	26.6667		SUMMARY
	13.3333	16.6667	23.3333	26.6667		Groups	Count	Sum	Average	Variance					FL	S1953			FL	G2124			FL	E2172			S1953	G2124			S1953	E2172			G2124	E2172
	21.6667	23.3333	23.3333	30		FL	15	283.333	18.8889	7.40741				Mean	18.8889	21.2037		Mean	18.8889	23.6333		Mean	18.8889	27.1212		Mean	21.2037	23.6333		Mean	21.2037	27.1212		Mean	23.6333	27.1212
	16.6667	25	28.3333	23.3333		S1953	9	190.833	21.2037	6.79012				Variance	7.40741	6.79012		Variance	7.40741	13.7395		Variance	7.40741	6.71717		Variance	6.79012	13.7395		Variance	6.79012	6.71717		Variance	13.7395	6.71717
	18.3333	21.6667	20	25		G2124	10	236.333	23.6333	13.7395				Observations	15	9		Observations	15	10		Observations	15	11		Observations	9	10		Observations	9	11		Observations	10	11
	18.3333	21.6667	28	25		E2172	11	298.333	27.1212	6.71717				Pooled Variance	7.18294			Pooled Variance	9.88519			Pooled Variance	7.11981			Pooled Variance	10.4692			Pooled Variance	6.74959			Pooled Variance	10.0435
	20	23.3333	21.6667	30										Hypothesized Mean Difference	0			Hypothesized Mean Difference	0			Hypothesized Mean Difference	0			Hypothesized Mean Difference	0			Hypothesized Mean Difference	0			Hypothesized Mean Difference	0
	21.6667	20	20	25										df	22			df	23			df	24			df	17			df	18			df	19
	18.3333		18.3333	28.3333		ANOVA								t Stat	-2.04845			t Stat	-3.69631			t Stat	-7.77219			t Stat	-1.63428			t Stat	-5.0676			t Stat	-2.51886
	18.3333			26.6667		Source of Variation	SS	df	MS	F	P-value	F crit		P(T<=t) one-tail	0.0263162			P(T<=t) one-tail	0.000596033			P(T<=t) one-tail	2.62122e-08			P(T<=t) one-tail	0.06029			P(T<=t) one-tail	4.01114e-05			P(T<=t) one-tail	0.0104459
	16.6667					Between Groups	458.183	3	152.728	17.9498	1.36012e-07	2.83275		t Critical one-tail	1.71714			t Critical one-tail	1.71387			t Critical one-tail	1.71088			t Critical one-tail	1.73961			t Critical one-tail	1.73406			t Critical one-tail	1.72913
	21.6667					Within Groups	348.852	41	8.50858					P(T<=t) two-tail	0.0526325	TRUE	0.125	P(T<=t) two-tail	0.00119207	TRUE	0.125	P(T<=t) two-tail	5.24245e-08	TRUE	0.125	P(T<=t) two-tail	0.12058	TRUE	0.125	P(T<=t) two-tail	8.02227e-05	TRUE	0.125	P(T<=t) two-tail	0.0208919	TRUE	0.125
	15													t Critical two-tail	2.07387			t Critical two-tail	2.06866			t Critical two-tail	2.0639			t Critical two-tail	2.10982			t Critical two-tail	2.10092			t Critical two-tail	2.09302
	20					Total	807.035	44
AVERAGE	18.8889	21.2037	23.6333	27.1212
STDEV	2.72166	2.60579	3.70668	2.59175
T-test		0.0516498	0.00119207	5.24245e-08
n	15	9	10	11
