# Supplementary material for: Identification and functional characterization of the Piezo1 channel pore domain
Source: J Biol Chem. 2020 Dec 29;296:100225. doi: 10.1074/jbc.RA120.015905 (PMC7948955; doi:10.1074/jbc.RA120.015905)
Supplement: JBC_JBC/2020/015905_2.xlsx [file mmc3.xlsx]

## Sheet: Fig 4A  I-V curves no divalents
	FL No divalents												mV	pA	stdev	n
	mV	-80	-60	-40	-20	0	20	40	60	80	Iout/I in		-80	-3.5	0.13	6
	pA	-3.5	-2.5	-1.1	-0.4	0.3	0.3	0.9	1.5	2	-1.66667		-60	-2.45	0.09	8
	pA	-3.5	-2.4	-1	-0.6	0.25	0.5	1	1.8	2.1	-1.33333		-40	-1.1	0.11	6
	pA	-3.5	-2.6	-1.1	-0.5	0.25	0.8	1.2	1.6	2.2	-1.625		-20	-0.5	0.09	5
	pA	-3.4	-2.5	-1	-0.6	0.3	0.65	1	1.7	2.3	-1.47059		0	0.28	0.025	5
	pA	-3.3	-2.4	-1.2	-0.45	0.28	0.7	1.1	1.9	1.9	-1.26316		20	0.64	0.22	6
	pA	-3.7	-2.4	-1.3			0.9	1.35	1.7		-1.41176		40	1.1	0.15	7
	pA		-2.5					1.1	1.6		-1.5625		60	1.7	0.12	8
	pA		-2.3						1.7		-1.36296		80	2.1	0.15	5
	AVRG pA	-3.48333	-2.45	-1.11667	-0.51	0.276	0.641667	1.09286	1.6875	2.1	-1.462
	STDEV	0.132916	0.092582	0.116905	0.0894427	0.0250998	0.215445	0.148404	0.124642	0.158114	0.144942
	E2172 Pore No divalents												mV	pA	stdev	n
	mV	-80	-60	-40	-20	0	20	40	60	80	Iout/I in		-80	-3.92	0.24	6
	pA	-4.1	-2.3	-1.1		0.4	0.7	1.1	1.4	2	-1.64286		-60	-2.4	0.25	6
	pA	-4.2	-2.3	-1.2		0.2	0.8	1.2	1.5	2.1	-1.53333		-40	-1.1	0.08	6
	pA	-4	-2.3	-1.2		0.4	0.6	1.3	1.9	1.9	-1.21053		0	0.3	0.09	4
	pA	-3.8	-2.5	-1.2		0.3	0.9	1.2	2.3	2	-1.08696		20	0.75	0.1	6
	pA	-3.5	-2.9	-1.1			0.8	1.2	2	2.2	-1.45		40	1.2	0.07	6
	pA	-3.9	-2.2	-1			0.7	1.1	1.8		-1.22222		60	1.8	0.33	6
													80	2	0.11	5
	AVRG pA	-3.91667	-2.41667	-1.13333		0.325	0.75	1.18333	1.81667	2.04	-1.35765
	STDEV	0.248328	0.256255	0.0816497		0.0957427	0.104881	0.0752773	0.33116	0.114018	0.216332
	S1953 No divalents									mV	pA	stdev	n
mV	-100	-80	-60	-40	20	40	60	80		-80	-3.5	0.29	6
pA	-5.2	-3.3	-2.3	-0.8	0.9	1	1.5	2		-60	-2.2	0.09	4
pA		-3.4	-2.3	-0.9	1	1.3	1.9	1.9		-40	-0.97	0.15	4
pA		-3.6	-2.2	-1.1	1	1.4	1.3			20	0.96	0.06	3
pA		-3.7	-2.1	-1.1			2			40	1.23	0.2	3
pA		-3.2								60	1.67	0.3	4
pA		-4								80	1.95	0.07	2
AVRG pA		-3.53333	-2.225	-0.975	0.966667	1.23333	1.675	1.95
STDEV		0.294392	0.0957427	0.15	0.057735	0.208167	0.330404	0.0707107

## Sheet: Fig 4B current ratio no divalen
	FL No divalents				E2172 No divalents
	-60 mV	60 mV	Iout/I in		-60	60	Iout/I in															Scatter -60 mV			Scatter 60 mV			Scatter Ratio
pA	-2.5	1.5	1.66667		-2.3	1.4	1.64286														1.05	-2.5	8	1	1.5	7	1	1.66667
pA	-2.4	1.8	1.33333		-2.3	1.5	1.53333														1	-2.4		1	1.8		1	1.33333
pA	-2.6	1.6	1.625		-2.3	1.9	1.21053														1	-2.6		1.05	1.6		1	1.625
pA	-2.5	1.7	1.47059		-2.5	2.3	1.08696														0.95	-2.5		1.06	1.7		1	1.47059
pA	-2.4	1.9	1.26316		-2.9	2	1.45														1	-2.4		1	1.9		1	1.26316
pA	-2.4	1.7	1.41176		-2.2	1.8	1.22222														1	-2.4		0.97	1.7		1	1.41176
pA	-2.5	1.6	1.5625																		1.1	-2.5		0.95	1.6		1	1.5625
pA	-2.3	1.7	1.36296																		1	-2.3		2	1.4	6	1	1.36441
																					2.05	-2.3	6	2	1.5		2	1.64286
AVERAGE pA	-2.45	1.6875	1.462		-2.41667	1.81667	1.35765														1.95	-2.3		2	1.9		2	1.53333
STDEV	0.092582	0.124642	0.144942		0.256255	0.33116	0.216332														2	-2.3		2	2.3		2	1.21053
t-test	0.737457	0.356149	0.299551																		2.01	-2.5		2	2		2	1.08696
																					2	-2.9		2	1.8		2	1.45
																					2	-2.2					2	1.22222
Conductance
	FL No divalents				E2172 No divalents
	pS	pS	pS -60/60 mV		pS	pS	pS -60/60 mV
	-60	60			-60	60
	41.6667	25	1.66667		38.3333	23.3333	1.64286
	40	30	1.33333		38.3333	25	1.53333
	43.3333	26.6667	1.625		38.3333	31.6667	1.21053
	41.6667	28.3333	1.47059		41.6667	38.3333	1.08696
	40	31.6667	1.26316		48.3333	33.3333	1.45
	40	28.3333	1.41176		36.6667	30	1.22222
	41.6667	26.6667	1.5625
	38.3333	28	1.357
AVERAGE	40.8333	28.0952	1.46125		40.2778	30.2778	1.35765
STDEV	1.54303	2.24198	0.145538		4.27092	5.51933	0.216332
t-test	0.00282975	0.939799
	0.737457	0.356149
	S1953 No divalents
	pS	pS	pS -60/60
	-60	60
	38.3333	25	1.53333
	38.3333	31.6667	1.21053
	36.6667	21.6667	1.69231
	35	33.3333	1.05
Average	37.0833	27.9167	1.37154
Stdev	1.59571	5.50673	0.293475

## Sheet: Fig4C I-V curves Na-Na
	FL Excised Na-Na Symmetric										mV	pA	stdev	n
mV	-100	-80	-60	-40	-20	20	40	60	80		-100	-1.4	0.1	4
pA	-1.3	-1.2	-1.2	-0.45	-0.3	0.25	0.7	1.2	1.3		-80	-1.2	0.06	4
pA	-1.4	-1.3	-1	-0.5	-0.35	0.3	0.4	0.8	1.4		-60	-0.97	0.12	9
pA	-1.5	-1.2	-0.95	-0.7	-0.3	0.31	0.6	1	1.5		-40	-0.58	0.1	7
pA	-1.6	-1.4	-0.8	-0.6	-0.4	0.27	0.8	1.2	1.2		-20	-0.3	0.04	5
pA			-1	-0.5	-0.35	0.26	0.5	0.9	1.2		20	0.27	0.02	5
pA			-0.8	-0.7				0.9	1.4		40	0.6	0.16	5
pA			-1	-0.6				0.6			60	0.97	0.18	10
pA			-1					1			80	1.3	0.12	6
pA			-0.95					1.1
pA								1
AVERAGE pA	-1.45	-1.275	-0.966667	-0.578571	-0.34	0.278	0.6	0.97	1.33333
STDEV	0.1	0.057735	0.119896	0.099403	0.041833	0.0258844	0.158114	0.182878	0.121106
	E2172 Excised Na-Na Symmetric
mV	-100	-80	-60	-40	-20	20	40	60	80		mV	pA	stdev	n
pA	-4.7	-3.3	-2.3	-1.1	-0.5	0.45	0.7	0.8	1		-100	-4.7	0.07	4
pA	-4.6	-3.5	-2.2	-1.2	-0.45	0.4	0.8	1.2	1.2		-80	-3.4	0.25	4
pA	-4.8	-3.8	-2.1	-1.3	-0.5	0.5	0.7	0.8	1.2		-60	-2.2	0.1	6
pA	-4.5	-3.8	-2.2	-1.1	-0.6	0.4	0.85	1	1		-40	-1.2	0.12	6
pA			-2.4	-1.4			0.8	0.9	1.2		-20	-0.5	0.06	4
pA			-2.3	-1.3			0.8	1.2			20	0.44	0.05	4
											40	0.77	0.07	6
AVERAGE pA	-4.65	-3.6	-2.25	-1.23333	-0.5125	0.4375	0.775	0.983333	1.12		60	1	0.18	6
STDEV	0.0707107	0.244949	0.104881	0.121106	0.0629153	0.0478714	0.0612372	0.183485	0.109545		80	1.1	0.11	5
	S1953 Excised Na-Na
		pA	pA					pA	pA
	-100	-80	-60	-40	-20	20	40	60	80		mV	pA	stdev	n
	-5	-3.7	-2.2	-1.2	-0.4	0.4	0.5	1	1.4		-100	-5	0.07	2
	-5.1		-1.9	-1		0.5	0.7	1.1	1.5		-80	-3.7		1
			-1.8	-1.1			0.75	1.2			-60	-1.9	0.24	7
			-2.2	-1.1							-40	-1.1	0.11	7
			-2	-1.2							-20	-0.4		1
			-1.5	-0.9							20	0.45	0.07	2
			-2	-1.2							40	0.65	0.13	3
											60	1.1	0.1	3
AVERAGE	-5.05	-3.7	-1.94286	-1.1	-0.4	0.45	0.65	1.1	1.45		80	1.45	0.07	2
STDEV	0.0707107		0.243975	0.11547		0.0707107	0.132288	0.1	0.0707107

## Sheet: Fig 4D current ratio Na-Na
	FL Excised Na-Na				E2172 Excised Na-Na
pA	-60	60	Iout/I in		-60	60	Iout/I in														Scatter -60 mV			Scatter 60 mV			Scatter Ratio
	-1.2	1.2	1		-2.3	0.8	2.875													1	-1.2	9	1	1.2	12	1.05	1	12
	-1	0.8	1.25		-2.2	1.2	1.83333													1.05	-1		1	0.8		1	1.25
	-0.95	1	0.95		-2.1	0.8	2.625													1	-0.95		1.07	1		1	0.95
	-0.8	1.2	0.666667		-2.2	1	2.2													0.94	-0.8		1	1.2		1	0.666667
	-1	0.9	1.11111		-2.4	0.9	2.66667													0.95	-1		1	0.9		1	1.11111
	-0.8	0.9	0.888889		-2.3	1.2	2.33898													1.06	-0.8		1	0.9		1	0.888889
	-1	0.6	1.66667																	1.07	-1		1	0.6		1	1.66667
	-1	1	1																	0.92	-1		1.05	1		0.95	1
	-0.95	1.1	0.863636																	1	-0.95		1	1.1		1	0.863636
		1	0.966667																	1.93	-2.3	6	1	1		1.06	0.966667
		1	0.966667																	1.95	-2.2		0.95	1		0.95	0.966667
		1	0.966667																	2	-2.1		0.92	1		1.08	0.966667
AVERAGE	-0.966667	0.975	1.02475		-2.25	0.983333	2.42316													2.05	-2.2		2.05	0.8	5	2	2.875	6
STDEV	0.119896	0.165831	0.244917		0.104881	0.183485	0.376557													2	-2.4		2	1.2		2	1.83333
t-test	1.72057e-11	0.698005	1.94141e-06																	2.06	-2.3		1.95	0.8		2	2.625
																							2	1		2	2.2
Conductance																							2	0.9		2	2.66667
	FL Na-Na				E2172 Na-Na																					2	2.44681
	pS -60	pS 60	pS -60/60 mV		pS -60	pS 60	pS -60/60 mV
	20	20	1		38.3333	13.3333	2.875
	16.6667	13.3333	1.25		36.6667	20	1.83333
	15.8333	16.6667	0.95		35	13.3333	2.625
	13.3333	20	0.666667		36.6667	16.6667	2.2
	16.6667	15	1.11111		40	15	2.66667
	13.3333	15	0.888889		38.3333	20	1.91667
	16.6667	10	1.66667
	16.6667	16.6667	1
	15.8333	18.3333	0.863636
		16.6667
		16.6667
		16.6667
AVERAGE	16.1111	16.25	1.04411		37.5	16.3889	2.35278
STDEV	1.99826	2.76385	0.284239		1.74801	3.05808	0.430976
t-test	4.80487e-08	0.240679	0.00336255
	1.72057e-11	0.698005	7.52836e-06
	0.076045
S1953 Na-Na
pS -60	pS 60	pS -60/60 mV
36.6667	16.6667	2.2
31.6667	18.3333	1.72727
30	20	1.5
36.6667
33.3333
25
33.3333
32.381	18.3333	1.80909
4.06625	1.66667	0.3571

## Sheet:  Fig 4E IV plots
FL Excised K/Na				FL Excised Na-Na				FL excised no divalents
mV	pA	STDEV		mV	pA	STDEV		mV	pA	STDEV
-100	-3	0.26		-100	-1.4	0.1
-80	-2	0.331662		-80	-1.2	0.06		-80	-3.5	0.13
-60	-1.6	0.339116		-60	-0.97	0.12		-60	-2.45	0.09
-40	-0.82	0.178885		-40	-0.58	0.1		-40	-1.1	0.11
-20	-0.55	0.129099		-20	-0.3	0.029		-20	-0.5	0.14
0	0			0				0	0.28	0.025
20	0.54	0.114018		20	0.25	0.16		20	0.64	0.22
40	0.78	0.24058		40	0.6	0.17		40	1.1	0.15
60	1.1	0.163299		60	0.98	0.12		60	1.7	0.13
80	1.57	0.167874		80	1.3	0.12		80	2	0.07
E2172 Excised K/Na				E2172 Excised Na-Na				E2172 excised no divalents
mV	pA	STDEV		mV	pA	STDEV		mV	pA	STDEV
-100	-5.3	0.525991		-100	-4.7	0.07
-80	-3.9	0.372461		-80	-3.4	0.14		-80	-3.92	0.27
-60	-2.55	0.192725		-60	-2.2	0.08		-60	-2.4	0.25
-40	-1.06	0.114018		-40	-1.17	0.09		-40	-1.17	0.05
-20	-0.2			-20	-0.47	0.03		-20
0	0.39	0.090185		0				0	0.4	0.09
20	0.8	0.118392		20	0.45	0.05		20	0.75	0.07
40	1.2	0.182574		40	0.75	0.07		40	1.15	0.07
60	1.6	0.177281		60	1	0.28		60	1.8	0.33
80	1.86	0.152753		80	1.1	0.11		80	2	0.08
