# Supplementary material for: Identification and functional characterization of the Piezo1 channel pore domain
Source: J Biol Chem. 2020 Dec 29;296:100225. doi: 10.1074/jbc.RA120.015905 (PMC7948955; doi:10.1074/jbc.RA120.015905)
Supplement: JBC_JBC/2020/015905_3.xlsx [file mmc4.xlsx]

## Sheet: Fig 5, open probability
	Inside Out data in 140K out, 130 Na inside Pipette symmetric Divalents																											S1953 Minus 60 mV				S1953	60 mV	Po Pressure	Po NO pressure
	Full length	Plus 60 mV	Po NO pressure	Po Pressure		Minus 60 mV	Po NO pressure	Po Pressure											Scatter 60 mV		Scatter -60 mV							Po No pressure	Po Pressure					0.43	0.29
			0.03	0.3			0.1	0.6										1	0.03		1	0.1						0.52	0.49					0.36	0.57
			0.09	0.23			0.14	0.5										1	0.09		1	0.14						0.5	0.57					0.37	0.25
			0.02	0.42			0.04	0.45										1	0.02		1	0.04						0.35	0.59					0.44	0.4
			0.09	0.29			0.05	0.46										1	0.09		1	0.05						0.3	0.46					0.5	0.46
			0.05	0.35				0.5										1	0.05		2	0.6						0.43	0.48					0.53	0.44
			0.04	0.44				0.6										1	0.04		2	0.5						0.9	0.6			average		0.438333	0.401667
				0.36				0.59										2	0.3		2	0.45						0.5	0.78			stdev		0.0679461	0.117204
				0.33				0.5										2	0.23		2	0.46						0.46	0.8			SEM		0.0277389	0.0478481
				0.24				0.45										2	0.42		2	0.5						0.42	0.6			T-test		0.512742
	AVERAGE		0.0533333	0.328889		Average	0.0825	0.516667										2	0.29		2	0.6					Average	0.486667	0.596667
	STDEV		0.0301109	0.0725335		Stdev	0.0464579	0.0634429										2	0.35		2	0.59					Stdev	0.182424	0.122168
	SEM		0.0122927	0.0241778		SEM	0.015486	0.0211476										2	0.44		2	0.5
	t=TEST			8.48425e-07		t=TEST	9.9405e-08											2	0.36		2	0.45
																		2	0.33
																		2	0.24
																			Scatter 60 mV		Scatter -60 mV
	E2172	Plus 60 mV	Po NO pressure	Po Pressure		Minus 60 mV	E2172 Minus 60 mV											1	0.4		1	0.615
			0.4	0.43			Po NO pressure	Po Pressure										1	0.46		1	0.61
			0.46	0.44			0.615	0.58										1	0.38		1	0.7
			0.38	0.42			0.61	0.6										1	0.42		1	0.5
			0.42	0.51			0.7	0.47										1	0.73		1	0.35
			0.73	0.78			0.5	0.5										1	0.6		1	0.65
			0.6	0.77			0.35	0.5										1	0.6		1	0.53
			0.6	0.62			0.65	0.7										1	0.8		2	0.58
			0.8	0.78			0.53	0.6										1	0.56		2	0.6
			0.56	0.58														2	0.43		2	0.47
	Average		0.55	0.592222		Average	0.565	0.564286										2	0.44		2	0.5
	Stdev		0.148492	0.153686		stdev	0.116655	0.0799702										2	0.42		2	0.5
	SEM		0.0664078	0.0687306		SEM	0.0521696	0.0357638										2	0.51		2	0.7
	T-test			0.0629603		T-test	0.987783											2	0.78		2	0.6
																		2	0.77
																		2	0.62
																		2	0.78
																		2	0.58
mV
AVERG
STDEV
SEM
mV
AVERG
STDEV
SEM
