# Supplementary material for: Identification and functional characterization of the Piezo1 channel pore domain
Source: J Biol Chem. 2020 Dec 29;296:100225. doi: 10.1074/jbc.RA120.015905 (PMC7948955; doi:10.1074/jbc.RA120.015905)
Supplement: JBC_JBC/2020/015905_4.xlsx [file mmc5.xlsx]

## Sheet: Fig6B right panel
	FL Po with Pressure
mV	-100	-80	-60	-40	20	40	60	80	100		FL	mV	Po	ST Dev	n
pA	0.17	0.3	0.6	0.75	0.44	0.5	0.23	0.34	0.08			-100	0.16	0.02	5
pA	0.15	0.5	0.5	0.6	0.28	0.5	0.33	0.18	0.18			-80	0.33	0.11	5
pA	0.17	0.29	0.45	0.65	0.4	0.4	0.44	0.3	0.29			-60	0.51	0.0624411	10
pA	0.13	0.22	0.46	0.42	0.38	0.36	0.35	0.1	0.18			-40	0.55	0.146924	6
pA	0.18	0.35	0.5	0.5		0.34	0.22	0.1	0.05			20	0.37	0.07	4
pA			0.6	0.36		0.38	0.23	0.09				40	0.39	0.0791322	7
pA			0.59			0.29	0.3	0.31				60	0.31	0.085349	10
pA			0.5				0.2	0.34				80	0.2	0.110056	10
pA			0.45				0.41	0.11				100	0.15	0.0950263	5
pA			0.46				0.37	0.3
AVERAGE pA	0.16	0.332	0.511	0.546667	0.375	0.395714	0.308	0.217	0.156
STDEV	0.02	0.104738	0.0624411	0.146924	0.0680686	0.0791322	0.085349	0.110056	0.0950263
	E2172 Pore with Pressure
mV	-100	-80	-60	-40	20	40	60	80	100		Pore E2172	mV	Po	ST Dev	n
pA	0.12	0.36	0.58	0.57	0.66	0.57	0.43	0.61	0.7			-100	0.13	0.0499166	5
pA	0.09	0.44	0.6	0.7	0.45	0.6	0.62	0.8	0.66			-80	0.36	0.0687552	11
pA	0.1	0.44	0.47	0.48	0.67	0.56	0.51	0.5	0.59			-60	0.57	0.07	9
pA	0.2	0.3	0.5	0.49	0.48	0.74	0.78	0.63	0.65			-40	0.58	0.0896023	7
pA	0.14	0.37	0.5	0.55	0.56	0.65	0.42	0.67	0.68			-20
pA		0.4	0.7	0.6		0.5	0.77					0
pA		0.2	0.6	0.7		0.45	0.44					20	0.56	0.100648	5
pA		0.39	0.62				0.78					40	0.58	0.0954688	7
pA		0.36	0.56				0.58					60	0.59	0.153686	9
pA		0.31										80	0.64	0.11	5
pA		0.34										100	0.65	0.04	5
AVERAGE pA	0.13	0.355455	0.57	0.584286	0.564	0.581429	0.592222	0.642	0.656
STDEV	0.043589	0.0687552	0.0717635	0.0896023	0.100648	0.0954688	0.153686	0.10849	0.0415933
				T-test			9.75672e-05	8.27712e-06	4.8378e-06

## Sheet:  Fig6B left panel
Inside Out data in 140K out, 130 Na inside Pipette symmetric Divalents
Full length	60 mV		Minus 60 mV								Full length scatter				E2172 scatter
			Po Pressure									60 mV			60 mV
	0.23	n=10	0.6	n=10							1	0.23	n=10	1	0.43	n=9
	0.33		0.5								1	0.33		1	0.44
	0.44		0.45								1	0.44		1	0.42
	0.35		0.46								1	0.35		1	0.51
	0.22		0.5								1	0.22		1	0.78
	0.23		0.6								1	0.23		1	0.77
	0.3		0.59								1	0.3		1	0.62
	0.2		0.5								1	0.2		1	0.78
	0.41		0.45								1	0.41		1	0.58
	0.37		0.46								1	0.37
												Minus 60 mV			Minus 60 mV
AVERAGE	0.316667		0.511								2	0.6	n=10	2	0.58	n=8
STDEV	0.0857321		0.0624411								2	0.5		2	0.6
t=TEST	0.00105757										2	0.45		2	0.47
											2	0.46		2	0.5
											2	0.5		2	0.5
											2	0.6		2	0.7
E2172	60 mV		E2172 Minus 60 mV								2	0.59		2	0.6
	Po Pressure		Po Pressure								2	0.5		2	0.62
	0.43	n=9	0.58	n=8							2	0.45
	0.62		0.6								2	0.46
	0.51		0.47
	0.78		0.5
	0.42		0.5
	0.77		0.7
	0.44		0.6
	0.78		0.62
	0.58		0.56
Average	0.592222		0.57
Stdev	0.153686		0.0717635
T-test	0.670171
t-test	0.000718817
t-test	0.0842678

## Sheet: Fig6C and D
		FL with pressure		Mean Open and Close time (Tau) Analysis							FL O1 C1 scatter						FL O2 C2 scatter
		Open1	Open2		Close1	Close2					1	3	n=9				1	52
		3	52		3	492					1	2.9					1	50
		2.9	50		1.3	270					1	3.3					1	57
		3.3	57		1	397					1	3					1	108
		3	108		2	496					1	3					1	130
		3	130		1.5	479					1	5.8					1	110
		5.8	110		1	425					1	3.5					1	109
		3.5	109		2	338					1	1.3					1	94
		1.3	94		1.3	553					1	2					1	121
		2	121		3.5	355					2	3	n=9				2	492
	Average	3.08889	92.3333		1.84444	422.778					2	1.3					2	270
	Stdev	1.2252	31.1167		0.884747	90.8732					2	1					2	397
	t-test	0.0663501	3.9899e-06								2	2					2	496
											2	1.5					2	479
											2	1					2	425
		E2172 with pressure		Mean Open and Close time (Tau) Analysis							2	2					2	338
		Open1	Open2		Close1	Close2					2	1.3					2	553
		3	351		1.5	99					2	3.5					2	355
		3	364		3.3	97
		4.2	450		3	170					E2172 O1 C1 scatter						E2172 O2 C2 scatter
		3	313		7.5	175					1	3	n=9				1	351
		2	266		1.2	151					1	3					1	364
		4	205		1.8	300					1	4.2					1	450
		4.8	212		2.3	180					1	3					1	313
		5.5	244		4	172					1	2					1	266
		4	155		3	297					1	4					1	205
	Average	3.8125	276.125		3.06667	192.75					1	4.8					1	212
	Stdev	1.11155	88.9979		1.89473	35.6966					1	5.5					1	244
	t-test	0.37553	0.0800767								1	4					1	155
											2	1.5	n=9				2	99
		FL O1/E2172 O1	FL O2/E2172 O2		FL C1/E2172 C1	FL C2/E2172 C2					2	3.3					2	97
	t-test	0.311806	0.0013114		0.119555	0.00032057					2	3					2	170
											2	7.5					2	175
											2	1.2					2	151
											2	1.8					2	300
											2	2.3					2	180
											2	4					2	172
											2	3					2	297
